# Supplementary material for: Opportunities for Helicobacter pylori Eradication beyond Conventional Antibiotics
Source: Microorganisms. 2024 Sep 30;12(10):1986. doi: 10.3390/microorganisms12101986 (PMC11509656; doi:10.3390/microorganisms12101986)
Supplement: Supplementary file 1 [file microorganisms-12-01986-s001.zip]

Archive with 1 entries (1 files):
- microorganisms-3159395-supplementary.pdf
